# Supplementary material for: New Insight into the Impact of Effervescence on Gel Layer Microstructure and Drug Release of Effervescent Matrices Using Combined Mechanical and Imaging Characterisation Techniques
Source: Pharmaceutics. 2022 Oct 26;14(11):2299. doi: 10.3390/pharmaceutics14112299 (PMC9694726; doi:10.3390/pharmaceutics14112299)
Supplement: Supplementary file 1 [file pharmaceutics-14-02299-s001.zip]

Archive with 1 entries (1 files):
- pharmaceutics-1968210-supplementary.pdf
